# Supplementary material for: GOLPH3 Regulates EGFR in T98G Glioblastoma Cells by Modulating Its Glycosylation and Ubiquitylation
Source: Int J Mol Sci. 2020 Nov 23;21(22):8880. doi: 10.3390/ijms21228880 (PMC7700535; doi:10.3390/ijms21228880)
Supplement: Supplementary file 1 [file ijms-21-08880-s001.zip]

Archive with 9 entries (6 files):
- Supplementary_Files/
- Supplementary_Files/.DS_Store
- __MACOSX/
- __MACOSX/Supplementary_Files/
- __MACOSX/Supplementary_Files/._.DS_Store
- Supplementary_Files/Supplementary_Figures.docx
- __MACOSX/Supplementary_Files/._Supplementary_Figures.docx
- Supplementary_Files/Video_S1.mov
- __MACOSX/Supplementary_Files/._Video_S1.mov
